# Supplementary material for: An assessment of China’s methane mitigation potential and costs and uncertainties through 2060
Source: Nat Commun. 2024 Nov 8;15:9694. doi: 10.1038/s41467-024-54038-y (PMC11549391; doi:10.1038/s41467-024-54038-y)
Supplement: Supplementary file 3 — Source Data [file 41467_2024_54038_MOESM3_ESM.xlsx]

## Sheet: Fig.1
Fig. 1: Estimates of China’s 2020 Methane Emissions by Sector
Unit: MtCO2e (100-yr GWP)
	Crippa et al. (2021, 2022)	This Study	Teng et al. (2019)	IEA (2023)	EPA (2019)	O'Rourke et al. (2021)	ClimateWatch, 2022
Agriculture	677.79	777.95	699.81	555.06	653.67	491.43	383.67
Energy	839.73	880.26	929.97	761.16	742.28	768.09	819.45
Waste	495.54	254.703	236.28	312.72	209.5	350.22	208.23
Other	103.65	0	0	41.34	40.48	9.66	0
Total	2116.71	1912.91	1866.06	1670.28	1645.93	1619.4	1411.35

## Sheet: Fig. 2a
Fig. 2a: Total Methane Emissions and Uncertainties
Unit: Mt CO2e (100-yr GWP)
	Total Methane Emissions				Uncertainty Range Error Bar (+/-)
Year	Reference	Cost-Effective Mitigation Scenario	Deep Mitigation Scenario		Reference Scenario	Cost Effective Mitigation Scenario	Deep Mitigation Scenario
2020	1912.91	1873.5	1834.21		533.482	533.482	501.473
2025	1993.13	1670.47	1357.63		489.519	400.808	170.604
2030	1927.48	1348.46	1216.58		419.048	201.586	150.896
2035	1800.59	1206.16	1097.13		341.439	155.506	124.529
2040	1717.61	1170.03	1078.07		264.794	114.506	98.4903
2045	1640.84	1329.89	1252.55		192.283	50.527	47.0943
2050	1535.55	973.043	899.15		135.499	36.1255	36.1255
2055	1405.5	898.875	824.407		129.402	34.8838	34.8838
2060	1371.8	882.429	807.422		123.305	33.642	33.642

## Sheet: Fig. 2b
Fig. 2b: Coal Mining Methane Emissions and Uncertainties
Unit: Mt CO2e (100-yr GWP)
	Coal Mining Methane Emissions				Uncertainty Range Error Bar (+/-)
	Reference Scenario	Cost Effective Mitigation Scenario	Deep Methane Mitigation Scenario		Reference Scenario	Cost Effective Mitigation Scenario	Deep Mitigation Scenario
2020	654.728	654.728	615.444		533.482	533.482	501.473
2025	600.773	486.626	204.103		489.519	396.51	166.306
2030	514.286	236.932	174.721		419.048	193.055	142.365
2035	419.039	180.379	142.362		341.439	146.976	115.999
2040	324.974	130.06	110.405		264.794	105.975	89.9596
2045	235.984	51.541	47.3281		192.283	41.9964	38.5637
2050	166.295	33.8665	33.8665		135.499	27.5949	27.5949
2055	158.812	32.3425	32.3425		129.402	26.3532	26.3532
2060	151.328	30.8185	30.8185		123.305	25.1114	25.1114

## Sheet: Fig.2c
Fig. 2c: Rice Cultivation Methane Emissions and Uncertainties
Unit: Mt CO2e (100-yr GWP)
Rice Cultivation Total Methane Emissions							Rice Cultivation Uncertainty Range
							Cost Effective Mitigation Scenario Error Bar Ranges		Deep Mitigation Scenario Error Bar Ranges
	Reference Scenario	Cost Effective Mitigation Scenario	Deep Methane Mitigation Scenario				Low	High	Low	High
2020	199.571	185.601	185.601			2020	0	0	0	0
2025	198.061	158.103	148.199			2025	4.08007	4.29793	4.08007	4.29793
2030	196.558	131.006	83.832			2030	8.09819	8.53062	8.09819	8.53062
2035	196.558	131.006	83.832			2035	8.09819	8.53062	8.09819	8.53062
2040	196.558	131.006	83.832			2040	8.09819	8.53062	8.09819	8.53062
2045	196.558	131.006	83.832			2045	8.09819	8.53062	8.09819	8.53062
2050	196.558	131.006	83.832			2050	8.09819	8.53062	8.09819	8.53062
2055	196.558	131.006	83.832			2055	8.09819	8.53062	8.09819	8.53062
2060	196.558	131.006	83.832			2060	8.09819	8.53062	8.09819	8.53062

## Sheet: Fig. 3
Fig. 3: Methane Emissions Reductions by Source
Unit: Mt CO2e (100-yr GWP)
a. Cost-Effective Mitigation Scenario
Year	Solid Waste	Wastewater	Rice Cultivation	Enteric Fermentation	Manure Management	Aquaculture	Coal Mining	Abandoned Coal Mine	Other Energy
2020	0	0	13.97	0	17.6885	0	0	0	7.75445
2030	32.0973	0	65.5521	40.1476	36.7237	103.692	277.355	0	23.4554
2040	31.0737	0	65.5521	39.1143	35.7725	155.533	194.914	0	25.6138
2050	28.115	0	65.5521	37.3454	34.1442	150.127	132.428	86.4013	28.3889
2060	14.3546	0	65.5521	34.3776	31.4121	138.121	120.51	58.5985	26.4451
b. Deep Mitigation Scenario
Year	Solid Waste	Wastewater	Rice Cultivation	Enteric Fermentation	Manure Management	Aquaculture	Coal Mining	Abandoned Coal Mine	Other Energy
2020	0	0	13.97	0	17.6885	0	39.2837	0	7.76466
2030	32.0973	22.122	112.726	40.1476	36.7237	103.692	339.565	0	23.8354
2040	31.0737	24.5379	112.726	39.1143	35.7725	155.533	214.569	0	26.2133
2050	28.115	26.121	112.726	37.3454	34.1442	150.127	132.428	86.4013	28.9866
2060	14.3546	27.5384	112.726	34.3776	31.4121	138.121	120.51	58.5985	26.7399

## Sheet: Fig. 5
Fig. 5: 2030 Methane Mitigation Cost Curve for Deep Mitigation Scenario
Mitigation measures	2030 Average Abatement Costs (US$/tCO2e)	2030 Methane Emission Reduction (MtCO2e)
Aquaculture - Switching from extensive and semi-intensive to intensive systems	-106.667	103.68
Rice Cultivation-Biochar	-12.0259	51.79
Coal Mining - Drainage and energy use	-1.6378	53.08
Landfill Waste - Collection and energy use or flaring	5.7164	32.42
Coal Mining - VAM	5.87317	223.44
Natural Gas - Green completion and plunger lift, leakage detection and repair, replace or retrofit high-bleed pneumatic devices or air pneumatic controllers	6.66546	9.12
Wastewater - Upgrade to anaerobic treatment with gas recovery and utilization, open sewer to aerobic WWTP	19.911	22.19
Rice Cultivation - Water and fertilizer management	25.487	60.93
Coal Mining - Drainage and energy use or flaring	29.7362	63.04
Oil - Good practives to reduce unintended leakage, recovery and utilization of vented gas	33.2355	0.06
Enteric Fermentation - feed nutritional balance and digestibility improvement	52.5811	40.64
